# Supplementary material for: Description of a new species of Eucinetidae (Coleoptera, Scirtoidea) from Cretaceous Burmese amber
Source: Zookeys. 2020 Nov 2;982:1–9. doi: 10.3897/zookeys.982.39335 (PMC7652811; doi:10.3897/zookeys.982.39335)
Supplement: XML Treatment for Eucinetus [file zookeys.982.39335-treatment1.xml]

<!DOCTYPE tp:taxon-treatment
  PUBLIC "-//TaxonX//DTD Taxonomic Treatment Publishing DTD v0 20100105//EN" "tax-treatment-NSO.dtd">
<tp:taxon-treatment xmlns:tp="http://www.plazi.org/taxpub"><tp:treatment-meta><kwd-group><label>Taxon classification</label><kwd><named-content xmlns:xlink="http://www.w3.org/1999/xlink" content-type="kingdom">Animalia</named-content></kwd><kwd><named-content xmlns:xlink="http://www.w3.org/1999/xlink" content-type="order">Coleoptera</named-content></kwd><kwd><named-content xmlns:xlink="http://www.w3.org/1999/xlink" content-type="family">Eucinetidae</named-content></kwd></kwd-group><mixed-citation publication-type="journal"><person-group><name><surname>Du</surname><given-names>Xueyong</given-names></name><name><surname>Slipinski</surname><given-names>Adam</given-names></name><name><surname>Liu</surname><given-names>Zhenhua</given-names></name><name><surname>Pang</surname><given-names>Hong</given-names></name></person-group><article-title>Description of a new species of <tp:taxon-name><tp:taxon-name-part taxon-name-part-type="family">Eucinetidae</tp:taxon-name-part></tp:taxon-name> (<tp:taxon-name><tp:taxon-name-part taxon-name-part-type="order">Coleoptera</tp:taxon-name-part></tp:taxon-name>, <tp:taxon-name><tp:taxon-name-part taxon-name-part-type="superfamily">Scirtoidea</tp:taxon-name-part></tp:taxon-name>) from Cretaceous Burmese amber</article-title><source>Zookeys</source><day>02</day><month>11</month><year>2020</year><volume>982</volume><fpage>1</fpage><lpage>9</lpage><pub-id pub-id-type="doi">10.3897/zookeys.982.39335</pub-id></mixed-citation></tp:treatment-meta><tp:nomenclature><tp:taxon-name><object-id xmlns:xlink="http://www.w3.org/1999/xlink" content-type="arpha" xlink:type="simple">A6A5A8A1-2729-51B0-8606-C22AAEEF94A6</object-id>
              <tp:taxon-name-part taxon-name-part-type="genus" reg="Eucinetus">Eucinetus</tp:taxon-name-part>
            </tp:taxon-name><tp:taxon-authority>Germar, 1818</tp:taxon-authority></tp:nomenclature><tp:treatment-sec sec-type="type species" id="SECID0E5MAC"><title>Type species.</title><p><italic><tp:taxon-name><tp:taxon-name-part taxon-name-part-type="genus" reg="Scaphidium">Scaphidium</tp:taxon-name-part> <tp:taxon-name-part taxon-name-part-type="species" reg="haemorrhoidalis">haemorrhoidalis</tp:taxon-name-part></tp:taxon-name></italic> Germer, 1818.</p></tp:treatment-sec><tp:treatment-sec sec-type="diagnosis" id="SECID0EPNAC"><title>Diagnosis.</title><p><italic><tp:taxon-name><tp:taxon-name-part taxon-name-part-type="genus" reg="Eucinetus">Eucinetus</tp:taxon-name-part></tp:taxon-name></italic> can be separated from <italic><tp:taxon-name><tp:taxon-name-part taxon-name-part-type="genus" reg="Bisaya">Bisaya</tp:taxon-name-part></tp:taxon-name></italic>, <italic><tp:taxon-name><tp:taxon-name-part taxon-name-part-type="genus" reg="Eucilodes">Eucilodes</tp:taxon-name-part></tp:taxon-name></italic>, <italic><tp:taxon-name><tp:taxon-name-part taxon-name-part-type="genus" reg="Jentozkus">Jentozkus</tp:taxon-name-part></tp:taxon-name></italic>, <italic><tp:taxon-name><tp:taxon-name-part taxon-name-part-type="genus" reg="Proeuzkus">Proeuzkus</tp:taxon-name-part></tp:taxon-name></italic>, <italic><tp:taxon-name><tp:taxon-name-part taxon-name-part-type="genus" reg="Tohlezkus">Tohlezkus</tp:taxon-name-part></tp:taxon-name></italic>, and <italic><tp:taxon-name><tp:taxon-name-part taxon-name-part-type="genus" reg="Cretohlezkus">Cretohlezkus</tp:taxon-name-part></tp:taxon-name></italic> by having the simple labium. Among the other genera, it differs from <italic><tp:taxon-name><tp:taxon-name-part taxon-name-part-type="genus" reg="Eucinetella">Eucinetella</tp:taxon-name-part></tp:taxon-name></italic> and <italic><tp:taxon-name><tp:taxon-name-part taxon-name-part-type="genus" reg="Euscaphurus">Euscaphurus</tp:taxon-name-part></tp:taxon-name></italic> in the filiform antenna and broad labrum, and from <italic><tp:taxon-name><tp:taxon-name-part taxon-name-part-type="genus" reg="Noteucinetus">Noteucinetus</tp:taxon-name-part></tp:taxon-name></italic> in the slender body shape and transverse rows of striae on elytra. <italic><tp:taxon-name><tp:taxon-name-part taxon-name-part-type="genus" reg="Eucinetus">Eucinetus</tp:taxon-name-part></tp:taxon-name></italic> is most similar to <italic><tp:taxon-name><tp:taxon-name-part taxon-name-part-type="genus" reg="Nycteus">Nycteus</tp:taxon-name-part></tp:taxon-name></italic> except that antennomere 3 in <italic><tp:taxon-name><tp:taxon-name-part taxon-name-part-type="genus" reg="Nycteus">Nycteus</tp:taxon-name-part></tp:taxon-name></italic> is distinctly shorter than the adjacent segments, which is almost the same length as antennomere 4 in <italic><tp:taxon-name><tp:taxon-name-part taxon-name-part-type="genus" reg="Eucinetus">Eucinetus</tp:taxon-name-part></tp:taxon-name></italic>.</p></tp:treatment-sec></tp:taxon-treatment>
