# Supplementary material for: Description of a new species of Eucinetidae (Coleoptera, Scirtoidea) from Cretaceous Burmese amber
Source: Zookeys. 2020 Nov 2;982:1–9. doi: 10.3897/zookeys.982.39335 (PMC7652811; doi:10.3897/zookeys.982.39335)
Supplement: XML Treatment for Eucinetus parvus [file zookeys.982.39335-treatment2.xml]

<!DOCTYPE tp:taxon-treatment
  PUBLIC "-//TaxonX//DTD Taxonomic Treatment Publishing DTD v0 20100105//EN" "tax-treatment-NSO.dtd">
<tp:taxon-treatment xmlns:tp="http://www.plazi.org/taxpub"><tp:treatment-meta><kwd-group><label>Taxon classification</label><kwd><named-content xmlns:xlink="http://www.w3.org/1999/xlink" content-type="kingdom">Animalia</named-content></kwd><kwd><named-content xmlns:xlink="http://www.w3.org/1999/xlink" content-type="order">Coleoptera</named-content></kwd><kwd><named-content xmlns:xlink="http://www.w3.org/1999/xlink" content-type="family">Eucinetidae</named-content></kwd></kwd-group><mixed-citation publication-type="journal"><person-group><name><surname>Du</surname><given-names>Xueyong</given-names></name><name><surname>Slipinski</surname><given-names>Adam</given-names></name><name><surname>Liu</surname><given-names>Zhenhua</given-names></name><name><surname>Pang</surname><given-names>Hong</given-names></name></person-group><article-title>Description of a new species of <tp:taxon-name><tp:taxon-name-part taxon-name-part-type="family">Eucinetidae</tp:taxon-name-part></tp:taxon-name> (<tp:taxon-name><tp:taxon-name-part taxon-name-part-type="order">Coleoptera</tp:taxon-name-part></tp:taxon-name>, <tp:taxon-name><tp:taxon-name-part taxon-name-part-type="superfamily">Scirtoidea</tp:taxon-name-part></tp:taxon-name>) from Cretaceous Burmese amber</article-title><source>Zookeys</source><day>02</day><month>11</month><year>2020</year><volume>982</volume><fpage>1</fpage><lpage>9</lpage><pub-id pub-id-type="doi">10.3897/zookeys.982.39335</pub-id></mixed-citation></tp:treatment-meta><tp:nomenclature><tp:taxon-name><object-id xmlns:xlink="http://www.w3.org/1999/xlink" content-type="arpha" xlink:type="simple">DA8B65B5-4A57-5222-A83C-A2E940C695ED</object-id>
              <tp:taxon-name-part taxon-name-part-type="genus" reg="Eucinetus">Eucinetus</tp:taxon-name-part>
              <tp:taxon-name-part taxon-name-part-type="species" reg="parvus">parvus</tp:taxon-name-part>
              <object-id xmlns:xlink="http://www.w3.org/1999/xlink" content-type="zoobank" xlink:type="simple">http://zoobank.org/2E2CC58D-59B7-4AB1-AB3F-64DD3D733225</object-id>
            </tp:taxon-name><tp:taxon-status xmlns:xlink="http://www.w3.org/1999/xlink" xlink:type="simple">sp. nov.</tp:taxon-status><xref ref-type="fig" rid="F1">Figures 1</xref><xref ref-type="fig" rid="F2">, 2</xref></tp:nomenclature><tp:treatment-sec sec-type="etymology" id="SECID0EICAE"><title>Etymology.</title><p>Latin, <italic><tp:taxon-name><tp:taxon-name-part taxon-name-part-type="genus" reg="Eucinetus"/><tp:taxon-name-part taxon-name-part-type="species" reg="parvus">parvus</tp:taxon-name-part></tp:taxon-name></italic>, meaning small, which refers to the small body size of the new species.</p></tp:treatment-sec><tp:treatment-sec sec-type="Holotype" id="SECID0EYCAE"><title>Holotype.</title><p>SYS-ENAM0011, female.</p></tp:treatment-sec><tp:treatment-sec sec-type="Locality and horizon" id="SECID0E4CAE"><title>Locality and horizon.</title><p>Hukawng Valley, Kachin State, northern Myanmar; lowermost Cenomanian, Upper Cretaceous.</p></tp:treatment-sec><tp:treatment-sec sec-type="diagnosis" id="SECID0ECDAE"><title>Diagnosis.</title><p>The new species can be distinguished from all the extant species of <italic><tp:taxon-name><tp:taxon-name-part taxon-name-part-type="genus" reg="Eucinetus">Eucinetus</tp:taxon-name-part></tp:taxon-name></italic> by the combination of the following characters: relatively small and narrower body; slenderer mesepimeron and matanepisternum; relatively short antenna with the scape shorter than pedicel. It can also be easily separated from <italic><tp:taxon-name><tp:taxon-name-part taxon-name-part-type="genus" reg="Eucinetus">Eucinetus</tp:taxon-name-part> <tp:taxon-name-part taxon-name-part-type="species" reg="nikolaevae">nikolaevae</tp:taxon-name-part></tp:taxon-name></italic> by much smaller body (1.9 mm long compared to 2.8 mm in <italic><tp:taxon-name><tp:taxon-name-part taxon-name-part-type="genus" reg="Eucinetus">E.</tp:taxon-name-part> <tp:taxon-name-part taxon-name-part-type="species" reg="nikolaevae">nikolaevae</tp:taxon-name-part></tp:taxon-name></italic>), slender body-shape, and sub-rectangular labrum.</p></tp:treatment-sec><tp:treatment-sec sec-type="description" id="SECID0EFEAE"><title>Description.</title><p>Length about 1.9 mm, width 0.7 mm. Body elongate-fusiform (Fig. <xref ref-type="fig" rid="F1">1A–C</xref>), black, dorsum slightly convex, and covered with dense, short setae.</p><fig id="F1" position="float" orientation="portrait"><object-id xmlns:xlink="http://www.w3.org/1999/xlink" content-type="doi" xlink:type="simple">10.3897/zookeys.982.39335.figure1</object-id><object-id xmlns:xlink="http://www.w3.org/1999/xlink" content-type="arpha" xlink:type="simple">3612EE04-1960-509F-BFF3-340CECAE27B1</object-id><label>Figure 1.</label><caption><p><italic><tp:taxon-name><tp:taxon-name-part taxon-name-part-type="genus" reg="Eucinetus">Eucinetus</tp:taxon-name-part> <tp:taxon-name-part taxon-name-part-type="species" reg="parvus">parvus</tp:taxon-name-part></tp:taxon-name></italic> sp. nov., holotype SYS-ENAM0011 <bold>A, C</bold> lateral view, opposite <bold>B</bold> ventral view <bold>D</bold> head, antennae, maxillary and labial palps <bold>E</bold> hind tarsi. Scale bars: 0.5 mm (<bold>A–C</bold>); 0.2 mm (<bold>D, E</bold>).</p></caption><graphic xmlns:xlink="http://www.w3.org/1999/xlink" xlink:href="zookeys-982-001-g001.jpg" position="float" orientation="portrait" xlink:type="simple" id="oo_470355.jpg"><uri content-type="original_file" xlink:type="simple">https://binary.pensoft.net/fig/470355</uri></graphic></fig><p>Head relatively small, subtriangular; posterior margin nearly truncate. Eyes moderately large, protruding, and finely facetted. Temple behind eyes moderately long; posterior angles orthogonal. Antennae closely inserted in front of eyes in antennal fossae. Antenna (Fig. <xref ref-type="fig" rid="F1">1D</xref>) 11-segmented, short, and not extending beyond posterior margin of pronotum; scape relatively small and longer than wide; pedicel dilated and distinctly wider than adjacent segments; antennomere 3 nearly as long as following antennomeres; antennomeres 3–10 increasingly transverse toward apex; terminal antennomere larger with rounded apical margin. Frontoclypeal suture absent; labrum long, wide, and subrectangular, with nearly straight apical margin. Maxillary palp (Fig. <xref ref-type="fig" rid="F1">1D</xref>) 4-segmented; first segment very short; palpomeres 2 and 3 subequal and cylindrical; terminal segment longest, not wider than penultimate one, and fusiform anteriorly, with sharp apex. Labium with simple prementum; labial palp 3-segmented; terminal palpomere largest and fusiform, with apex elongate and sharp.</p><p>Pronotum transverse, widest posteriorly; anterior margin broadly rounded, lateral margins gradually widened posteriorly, and posterior margins sinuate; disc with distinct microsculpture, uniformly covered by dense, short setae. Prosternum highly reduced with very narrow area in front of procoxae; prosternal process narrow. Notosternal suture present. Procoxae strongly transverse and projecting, nearly contiguous, and protrochantins exposed; procoxal cavities externally widely opened.</p><p>Elytra elongate, about 2.3 times as long as wide, lateral margins gradually narrowed posteriorly, apex sharp; dorsal surface with dense, distinct, transverse microsculpture and covered by dense, uniform setae; epipleuron not extending to apex and relatively narrow at base. Mesoventrite short, with deep, longitudinal, middle depression fitting fore femur. Mesanepisternum large and subrectangular; mesepimeron large and subtrapezoid. Mesocoxal cavities (Figs <xref ref-type="fig" rid="F1">1C</xref>, <xref ref-type="fig" rid="F2">2</xref>) large and subovate; laterally widely open to mesepimeron; mesocoxae moderately separated and not projecting; mesotrochantins concealed. Metaventrite short, transverse, and not narrowed towards lateral margins; metanepisternum subtriangular and elongated. Metacoxae contiguous, with large metacoxal plates covering hind femora and most of abdominal ventrite 1; metacoxal plates with anterior margin only slightly oblique, lateral margins curved. Tarsal formula 5-5-5. Abdomen with five visible ventrites, terminal ventrite subtriangular. Fore leg with small, indistinct trochanter; femur elongate and slightly curved; tibia short and flattened, gradually widened toward apex; apical spurs highly reduced; tarsi 5-segmented, with basal four tarsomeres short and almost in same length; claws small. Mid leg with small trochanter and enlarged femur; tibia flattened and broadened apically, with pair of apical spurs unequal in length; apex with fringe of small spines; tarsus with first tarsomere longest, nearly the same length as following two segments combined, tarsomeres 2–5 gradually shortened, tarsomeres 2–4 with fringe of spines apically. Hind leg (Fig. <xref ref-type="fig" rid="F1">1E</xref>) with femur elongate and slightly dilated, mostly concealed by metacoxal plate; tibia longer than femur, flattened and widened apically, and apex with pair of short unequal apical spurs and fringe of spines; first tarsomere longest and almost same length as following two segments combined; tarsomeres 2–4 gradually shortened; last tarsomere with pair of small claws, nearly same length as penultimate one.</p><fig id="F2" position="float" orientation="portrait"><object-id xmlns:xlink="http://www.w3.org/1999/xlink" content-type="doi" xlink:type="simple">10.3897/zookeys.982.39335.figure2</object-id><object-id xmlns:xlink="http://www.w3.org/1999/xlink" content-type="arpha" xlink:type="simple">F559D0DD-7551-55CF-BF48-F2BD456879A9</object-id><label>Figure 2.</label><caption><p><italic><tp:taxon-name><tp:taxon-name-part taxon-name-part-type="genus" reg="Eucinetus">Eucinetus</tp:taxon-name-part> <tp:taxon-name-part taxon-name-part-type="species" reg="parvus">parvus</tp:taxon-name-part></tp:taxon-name></italic> sp. nov., holotype SYS-ENAM0011, line drawing. Scale bar: 0.5 mm.</p></caption><graphic xmlns:xlink="http://www.w3.org/1999/xlink" xlink:href="zookeys-982-001-g002.jpg" position="float" orientation="portrait" xlink:type="simple" id="oo_470356.jpg"><uri content-type="original_file" xlink:type="simple">https://binary.pensoft.net/fig/470356</uri></graphic></fig></tp:treatment-sec></tp:taxon-treatment>
